# Supplementary material for: Ecological Study of HIV Infection and Hypertension in Sub-Saharan Africa: Is There a Double Burden of Disease?
Source: PLoS One. 2016 Nov 17;11(11):e0166375. doi: 10.1371/journal.pone.0166375 (PMC5113946; doi:10.1371/journal.pone.0166375)
Supplement: S1 Table — (XLS) [file pone.0166375.s003.xls]

## Sheet: Sheet1
id	author	country	study area	study population	year of publication	year of fieldwork	age range	mean age	sample size	hypertension prevalence	age standarised hypertension prevalence ratio	systolic blood pressure	year of hiv estimate	year of hiv estimate	HIV prevalence	log 2 HIV prevalence	was HIV estimate match according to both area and sex of study population	year ART coverage estimate	ART coverage	log 2 ART coverage	year of underfive mortality estimate	underfive mortality	year GNI per capita estimate	GNI percapita (constant2005 US)
1	Addo	Ghana	Urban	Female	2008	2006		43	400	28	108.7	121.5	2003	up to 2004	2.60%	1.37851	Yes				2006	85.7	2005	495.7
1	Addo	Ghana	Urban	Male	2008	2006		44.6	615	31.7	123	131.5	2003	up to 2004	1.60%	0.678072	Yes				2006	85.7	2005	495.7
1	Addo	Ghana	Urban	both	2008	2006	25-68	44	1015	30.3	117.6	128.5	2003	up to 2004	2.20%	1.1375	Yes				2006	85.7	2005	495.7
2	Adedoyin	Nigeria	Semi-urban	both	2008		>20	44.2	2097	36.6		127	2003	up to 2004	3.70%	1.88753	No				2003	169.8	2005	708.4
2	Adedoyin	Nigeria	Semi-urban	Male	2008			44.2				127.5	2003	up to 2004	3.7	1.88753	No				2003	169.8	2005	708.4
2	Adedoyin	Nigeria	Semi-urban	Female	2008			44.2				125.8	2003	up to 2004	3.7	1.88753	No				2003	169.8	2005	708.4
3	Agyemang	Ghana	Rural	Male	2006	2004		37.6	237	27		129.2	2003	up to 2004	1.30%	0.378512	No				2004	91.3	2005	495.7
3	Agyemang	Ghana	Rural	Female	2006	2004		40	341	27		126.3	2003	up to 2004	3.00%	1.58496	No				2004	91.3	2005	495.7
3	Agyemang	Ghana	Urban	Male	2006	2004		32.9	407	33.4		132.9	2003	up to 2004	1.30%	0.378512	No				2004	91.3	2005	495.7
3	Agyemang	Ghana	Urban	Female	2006	2004		34.5	446	28.9		130.8	2003	up to 2004	3.00%	1.58496	No				2004	91.3	2005	495.7
3	Agyemang	Ghana	Rural	both	2006	2004			578	27			2003	up to 2004	2.30%	1.20163	No				2004	91.3	2005	495.7
3	Agyemang	Ghana	Urban and rural	Male	2006	2004			644	28			2003	up to 2004	1.30%	0.378512	Yes				2004	91.3	2005	495.7
3	Agyemang	Ghana	Urban and rural	Female	2006	2004			787	31			2003	up to 2004	3.00%	1.58496	Yes				2004	91.3	2005	495.7
3	Agyemang	Ghana	Urban	both	2006	2004			853	31.1			2003	up to 2004	2.30%	1.20163	No				2004	91.3	2005	495.7
3	Agyemang	Ghana	Urban and rural	both	2006	2004		35.9	1431	29.4		130.1	2003	up to 2004	2.30%	1.20163	Yes				2004	91.3	2005	495.7
4	Ahaneku	Nigeria	Rural	both	2011				218	44.5			2006	2005 to 2009	3.60%	1.848	No	2010	11.5685	3.53213	2006	152.5	2005	708.4
4	Ahaneku	Nigeria	Rural	Female	2011					42.3			2006	2005 to 2009	3.60%	1.848	No	2010	11.6778	3.5457	2006	152.5	2005	708.4
4	Ahaneku	Nigeria	Rural	Male	2011					49.3			2006	2005 to 2009	3.60%	1.848	No	2010	11	3.45943	2006	152.5	2005	708.4
5	Andy	Nigeria	Rural	Male	2012			34	1608	31.2		127.1	2009	2005 to 2009	3.5	1.80735	No	2010	11	3.45943	2009	137	2005	708.4
5	Andy	Nigeria	Rural	Female	2012			34.4	2261	18.1		121.4	2009	2005 to 2009	3.5	1.80735	No	2010	11.6778	3.5457	2009	137	2005	708.4
5	Andy	Nigeria	Rural	both	2012		>15	34.3	3869	23.6			2009	2005 to 2009	3.5	1.80735	No	2010	11.5685	3.53213	2009	137	2005	708.4
6	Anyanwu	Nigeria		both	2011		20-80		569			119.6	2006	2005 to 2009	3.60%	1.848	Yes	2010	11.5685	3.53213	2006	152.5	2005	708.4
7	Balde	Guinea	Rural	Female	2006	2003		43.7	292			116.9	2005	2005 to 2009	0.9	-0.152003	Yes	2010	19.0171	4.24923	2003	148	2005	277.6
7	Balde	Guinea	Rural	Male	2006	2003		47.1	359			120.5	2005	2005 to 2009	1.1	0.137504	Yes	2010	22	4.45943	2003	148	2005	277.6
7	Balde	Guinea	Urban	Male	2006	2003		55.4	371			134.7	2005	2005 to 2009	0.6	-0.736966	Yes	2010	22	4.45943	2003	148	2005	277.6
7	Balde	Guinea	Urban	Female	2006	2003		49.9	515			131.4	2005	2005 to 2009	3.9	1.96347	Yes	2010	19.0171	4.24923	2003	148	2005	277.6
7	Balde	Guinea	Rural	both	2006	2003		45.6	651	14.9			2005	2005 to 2009	1.00%	0	Yes	2010	20.338	4.34611	2003	148	2005	277.6
7	Balde	Guinea	Urban	both	2006	2003		52.2	886	43.6			2005	2005 to 2009	2.40%	1.26303	Yes	2010	20.338	4.34611	2003	148	2005	277.6
7	Balde	Guinea	Urban/Rural	both	2006	2003	35-85	49.4	1537	31.4			2005	2005 to 2009	1.80%	0.847997	No	2010	20.338	4.34611	2003	148	2005	277.6
8	Balogun	Nigeria		Female	2007	2003				19.9			2003	up to 2004	3.70%	1.88753	No				2003	169.8	2005	708.4
9	Bovet	Tanzania	Urban	both	2002	1998	25-64	35.5	9254				1998	up to 2004	7.70%	2.94486	No				1998	146.7	1998	294.6
9	Bovet	Tanzania	Urban	Female	2002	1998				30.2			1998	up to 2004	7.70%	2.94486	No				1998	146.7	1998	294.6
9	Bovet	Tanzania	Urban	Male	2002	1998				27.1			1998	up to 2004	7.70%	2.94486	No				1998	146.7	1998	294.6
10	Burket	Ghana	Rural	both	2006	2002	>17	41.8	284	32.8	153.3		2003	up to 2004	1.10%	0.137504	Yes				2002	97.5	2005	495.7
11	Cappuccio	Ghana	rural/semi-Urban	Male				54.6	385	29.9	83.3	126.3	2003	up to 2004	1.30%	0.378512	Yes				2001	100.6	2005	495.7
11	Cappuccio	Ghana	Rural	both				54.5	481	24.1		121.5	2003	up to 2004	2.30%	1.20163	No				2001	100.6	2005	495.7
11	Cappuccio	Ghana	Semi-urban	both				54.9	532	32.9		129.2	2003	up to 2004	2.30%	1.20163	No				2001	100.6	2005	495.7
11	Cappuccio	Ghana	rural/semi-Urban	Female				54.8	628	28	78	125.1	2003	up to 2004	3.00%	1.58496	Yes				2001	100.6	2005	495.7
11	Cappuccio	Ghana	rural/semi-Urban	both	2004	2001	40-75	54.7	1013	28.7	80	125.5	2003	up to 2004	2.30%	1.20163	Yes				2001	100.6	2005	495.7
12	Damasceno	Mozambique	Rural	Male	2009	2005	25-64		629	33.5	136.3		2009	2005 to 2009	7.20%	2.848	Yes	2010	14	3.80735	2005	131.5	2005	296
12	Damasceno	Mozambique	Urban	Male	2009	2005	25-64		652	40	162.7		2009	2005 to 2009	12.80%	3.67807	Yes	2010	14	3.80735	2005	131.5	2005	296
12	Damasceno	Mozambique	Urban	Female	2009	2005	25-64		893	41	166.8		2009	2005 to 2009	18.40%	4.20163	Yes	2010	17.5635	4.13451	2005	131.5	2005	296
12	Damasceno	Mozambique	Rural	Female	2009	2005	25-64		907	26.8	109		2009	2005 to 2009	10.70%	3.41954	Yes	2010	17.5635	4.13451	2005	131.5	2005	296
12	Damasceno	Mozambique		both	2009	2005	25-64		3323	33.1	134.6		2009	2005 to 2009	11.50%	3.52356	Yes	2010	16.0977	4.00878	2005	131.5	2005	296
12	Damasceno	Mozambique		Female	2009	2005	25-64			31.2	126.9		2009	2005 to 2009	13.10%	3.71149	Yes	2010	17.5635	4.13451	2005	131.5	2005	296
12	Damasceno	Mozambique		Male	2009	2005	25-64			35.7	145.2		2009	2005 to 2009	9.20%	3.20163	Yes	2010	14	3.80735	2005	131.5	2005	296
13	de Ramirez	Malawi	Rural	Male	2010	2007			163	25	112		2010	after 2010	7.1	2.82782	Yes	2010	22	4.45943	2007	103.4	2007	222.9
13	de Ramirez	Malawi	Rural	Female	2010	2007			245	22	98.5		2010	after 2010	10.5	3.39232	Yes	2010	28.1983	4.81754	2007	103.4	2007	222.9
13	de Ramirez	Malawi	Rural	both	2010	2007	>18	38.4	408	23	103	128.5	2010	after 2010	8.9	3.15381	Yes	2010	25.7319	4.68549	2007	103.4	2007	222.9
13	de Ramirez	Rwanda	Rural	Male	2010	2007			216	16			2005	2005 to 2009	2.2	1.1375	No	2010	44	5.45943	2007	84.5	2007	302.2
13	de Ramirez	Rwanda	Rural	Female	2010	2007			319	16			2005	2005 to 2009	3.6	1.848	No	2010	48.5729	5.60208	2007	84.5	2007	302.2
13	de Ramirez	Rwanda	Rural	both	2010	2007	>18	42.2	535	16		123.5	2005	2005 to 2009	3	1.58496	No	2010	46.9474	5.55297	2007	84.5	2007	302.2
13	de Ramirez	Tanzania	Rural	male	2010	2007			214	24	108.5		2003-2004	up to 2004	5.3	2.40599	Yes				2007	77.2	2007	401.4
13	de Ramirez	Tanzania	Rural	Female	2010	2007			328	28	126.6		2003-2004	up to 2004	5.8	2.53605	Yes				2007	77.2	2007	401.4
13	de Ramirez	Tanzania	Rural	both	2010	2007	>18	42.8	542	27	122.1	130.6	2003-2004	up to 2004	5.3	2.40599	Yes				2007	77.2	2007	401.4
14	Duda	Ghana	Urban	Female	2007	2003	18-100	46.8	1328	54.6	222	139.4			2.60%	1.37851	Yes				2003	94.3	2005	495.7
15	Dzudie	Cameroon	Urban	Female	2012	2011		43	1003	44.6	202.1	134	2004	up to 2004	4.9	2.29278	Yes				2011	98.5	2011	928.6
15	Dzudie	Cameroon	Urban	Male	2012	2011		44	1117	50.1	227	139	2004	up to 2004	8.4	3.07039	Yes				2011	98.5	2011	928.6
15	Dzudie	Cameroon	Urban	both	2012	2011	>15		2120				2004	up to 2004	6.7	2.74416	Yes				2011	98.5	2011	928.6
16	Ejim	Nigeria	Rural	Male	2011			62.6	247	50.2		138.4	2011	after 2010	3.3	1.72247	No	2011	13	3.70044	2011	127.9	2005	708.4
16	Ejim	Nigeria	Rural	Female	2011			58.7	611	44.8		136.6	2011	after 2010	3.3	1.72247	No	2011	13.5043	3.75535	2011	127.9	2005	708.4
16	Ejim	Nigeria	Rural	both	2011		40-70	59.8	858	46.4		137.1	2011	after 2010	3.3	1.72247	No	2011	13.3797	3.74197	2011	127.9	2005	708.4
17	Fezeu	Cameroon	Rural	Male	2010	2003	24-74	47	193	50		139.8	2004	up to 2004	2.10%	1.07039	No				2003	134.6	2003	872.4
17	Fezeu	Cameroon	Rural	Female	2010	2003	24-74	47.5	222	39.5		133.2	2004	up to 2004	6.80%	2.76553	No				2003	134.6	2003	872.4
17	Fezeu	Cameroon	Urban	Male	2010	2003	24-74	37	416	35.4	132.2	128.3	2004	up to 2004	6.00%	2.58496	Yes				2003	134.6	2003	872.4
17	Fezeu	Cameroon	Urban	Female	2010	2003	24-74	39.3	567	31.3	116.9	121.7	2004	up to 2004	10.70%	3.41954	Yes				2003	134.6	2003	872.4
18	Giday	Ethiopia	Urban	both	2011	2008			485	10.1			2005	2005 to 2009	0.20%	-2.32193	No	2010	34.5045	5.10871	2008	87.3	2008	204
18	Giday	Ethiopia	Rural	both	2011	2008			494	9.7			2005	2005 to 2009	0.20%	-2.32193	No	2010	34.5034	5.10867	2008	87.3	2008	204
18	Giday	Ethiopia		both	2011	2008	18-80	32.9	979	9.9	40.5	111.8	2005/ 2011	2005 to 2009	0.20%	-2.32193	Yes	2010	34.5045	5.10871	2008	87.3	2008	204
19	Hendriks	Kenya	Rural	both	2012	2011		40.9	2111	20.2		121.6	2008-9	2005 to 2009	4.70%	2.23266	Yes	2010	35.7913	5.16154	2011	75.5	2011	584.4
19	Hendriks	Namibia	Urban	both	2012	2009		36.9	1733	32		123.8	2009	2005 to 2009	13.10%	3.71149	No	2010	41.056	5.35952	2009	49.3	2009	3802.2
19	Hendriks	Nigeria	Rural	both	2012	2009		45.3	2678	21		122.3	2009	2005 to 2009	3.60%	1.848	No	2010	11.5685	3.53213	2009	137	2005	708.4
19	Hendriks	Tanzania	Urban	both	2012	2010		36.8	1046	19		123.3	2007-8	2005 to 2009	8.80%	3.1375	Yes				2010	61.6	2010	445.4
20	Hightower	DR Congo	Traditional	both	2011	2004	>18	35.5	193				2007	2005 to 2009	0.80%	-0.321928	Yes	2010	10.7891	3.4315	2004	171.2	2004	120.3
20	Hightower	DR Congo	Urban	both	2011	2004	>18	43.2	269				2007	2005 to 2009	1.90%	0.925999	Yes	2010	10.7891	3.4315	2004	171.2	2004	120.3
20	Hightower	DR Congo	Transitional	both	2011	2004	>18	42.3	405				2007	2005 to 2009	1.90%	0.925999	Yes	2010	10.7891	3.4315	2004	171.2	2004	120.3
20	Hightower	DR Congo	Traditional	Female	2011	2004		34.9				124.2	2007	2005 to 2009	1.00%	0	Yes	2010	9.77905	3.28969	2004	171.2	2004	120.3
20	Hightower	DR Congo	Traditional	Male	2011	2004		35.8				127.5	2007	2005 to 2009	0.60%	-0.736966	Yes	2010	10	3.32193	2004	171.2	2004	120.3
20	Hightower	DR Congo	Urban	Female	2011	2004		42.7				128.3	2007	2005 to 2009	2.30%	1.20163	Yes	2010	9.77905	3.28969	2004	171.2	2004	120.3
20	Hightower	DR Congo	Urban	male	2011	2004		44				129.7	2007	2005 to 2009	1.30%	0.378512	Yes	2010	10	3.32193	2004	171.2	2004	120.3
20	Hightower	DR Congo	Transitional	Female	2011	2004		42				127	2007	2005 to 2009	2.10%	1.07039	Yes	2010	9.77905	3.28969	2004	171.2	2004	120.3
20	Hightower	DR Congo	Transitional	male	2011	2004		42.7				128.1	2007	2005 to 2009	1.70%	0.765535	Yes	2010	10	3.32193	2004	171.2	2004	120.3
21	Ike	Nigeria		both	2008	2004		43.7	85	28.3			2004	up to 2004	3.70%	1.88753	Yes				2004	163.9	2005	708.4
22	Isezuo	Nigeria	Urban/Rural	Female	2011			36.1	373	23.6		126.9	2006	2005 to 2009	3.60%	1.848	No	2010	11.6778	3.5457	2006	152.5	2005	708.4
22	Isezuo	Nigeria	Urban/Rural	Male	2011			41.1	409	25.9		128.1	2006	2005 to 2009	3.60%	1.848	No	2010	11	3.45943	2006	152.5	2005	708.4
22	Isezuo	Nigeria	Urban/Rural	both	2011		15-65	38.9	782	24.8	121.5	127.6	2006	2005 to 2009	3.60%	1.848	Yes	2010	11.5685	3.53213	2006	152.5	2005	708.4
23	Katchunga	Congo	Rural	both	2011				255	38.1	155.2		2009	2005 to 2009	2.80%	1.48543	Yes	2010	19.4846	4.28426	2009	104.5	2009	1381.5
23	Katchunga	Congo	Urban	both	2011				444	41.4	168.7		2009	2005 to 2009	3.30%	1.72247	Yes	2010	19.4846	4.28426	2009	104.5	2009	1381.5
23	Katchunga	Congo	Urban/Rural	both	2011		>20		699				2009	2005 to 2009	3.20%	1.67807	Yes	2010	19.4846	4.28426	2009	104.5	2009	1381.5
24	Kengne	Cameroon	Urban	both	2007	2004	15-99		2559	20.8	93.5		2004	up to 2004	4.50%	2.16992	Yes				2004	129.4	2004	893.9
25	Kunutsor	Ghana	Rural	Male	2009	2007		36	207			124.25	2003	up to 2004	1.00%	0	Yes				2007	83.2	2005	495.7
25	Kunutsor	Ghana	Rural	Female	2009	2007		39	367			122.07	2003	up to 2004	0.90%	-0.152003	Yes				2007	83.2	2005	495.7
25	Kunutsor	Ghana	Rural	both	2009	2007		37.75	574	19.3		122.86	2003	up to 2004	1.00%	0	Yes				2007	83.2	2005	495.7
26	Li	South Africa		both	2007	2005	18-40		604				2005	2005 to 2009	18.10%	4.17792	Yes	2010	14.7084	3.87857	2005	79.1	2005	5129.6
27	Longo-Mbenza	DR Congo		both	2008				1952	15.2			2007	2005 to 2009	1.30%	0.378512	Yes	2010	10.7891	3.4315	2007	167.9	2007	131
27	Longo-Mbenza	DR Congo	Urban	both	2008					12.8			2007	2005 to 2009	1.9	0.925999	Yes	2010	10.7891	3.4315	2007	167.9	2007	131
27	Longo-Mbenza	DR Congo	Rural	both	2008					17			2007	2005 to 2009	0.8	-0.321928	Yes	2010	10.7891	3.4315	2007	167.9	2007	131
27	Longo-Mbenza	DR Congo	Urban	both	2007				333	21.3			2007	2005 to 2009	1.90%	0.925999	Yes	2010	10.7891	3.4315	2007	167.9	2007	131
28	Maher	Uganda	Rural	Male	2011	2009	>13	31.8	2719	22.5		125.8			6.50%	2.70044	No				2009	83	2009	325.8
28	Maher	Uganda	Rural	Female	2011	2009	>13	33.7	3959	22.6		126			6.50%	2.70044	No				2009	83	2009	325.8
28	Maher	Uganda	Rural	both	2011	2009	>13		6678						6.50%	2.70044	No				2009	83	2009	325.8
29	Malhotra	South Africa	Urban	Male	2008	2005	>18		107	45.7			2003	up to 2004	18.00%	4.16993	No				2005	79.1	2005	5129.6
29	Malhotra	South Africa	Urban	Female	2008	2005	>18		530	38.9			2003	up to 2004	18.00%	4.16993	No				2005	79.1	2005	5129.6
29	Malhotra	South Africa	Urban	both	2008	2005	>18		637	40.1			2003	up to 2004	18.00%	4.16993	No				2005	79.1	2005	5129.6
30	Maseko	South Africa		both	2011		>16		689	45.7	191.8		2007	2005 to 2009	18.00%	4.16993	Yes	2010	14.7084	3.87857	2007	72.5	2007	5509
30	Maseko	South Africa	Urban	both	2006		>17		291	31			2001	up to 2004	17.10%	4.09592	No				2001	76.7	2001	4538.2
31	Mathenge	Kenya	Urban	both	2010	2007	>50		1437	57	124.9		2008-9	2005 to 2009	7.2	2.848	Yes	2010	35.7913	5.16154	2007	90	2007	557.4
31	Mathenge	Kenya	Rural	both	2010	2007	>50		2959	47	103		2008-9	2005 to 2009	6	2.58496	Yes	2010	35.7913	5.16154	2007	90	2007	557.4
31	Mathenge	Kenya		both	2010	2007	>50		4396	50.1	109.8		2008-9	2005 to 2009	6.3	2.65535	Yes	2010	35.7913	5.16154	2007	90	2007	557.4
32	Mayega	Uganda		Male	2012	2011			805	20.7	75.5		2004	up to 2004	5	2.32193	Yes				2011	74	2004	300.5
32	Mayega	Uganda		Female	2012	2011			851	20.4	74.4		2004	up to 2004	7.5	2.90689	Yes				2011	74	2004	300.5
32	Mayega	Uganda	peri-urban and rural	both	2012	2011	35-60	44	1656	20.5	74.8		2004	up to 2004	6.4	2.67807	Yes				2011	74	2004	300.5
33	Msyamboza	Malawi	Nationwide	Male	2011	2009			1690	37.2	151.9		2010	after 2010	8.10%	3.01792	Yes	2010	22	4.45943	2009	88.5	2009	245.6
33	Msyamboza	Malawi	Nationwide	Female	2011	2009			3516	29.2	119.3		2010	after 2010	12.90%	3.6893	Yes	2010	28.1983	4.81754	2009	88.5	2009	245.6
33	Msyamboza	Malawi	Nationwide	both	2011	2009	25-64		5206	32.9	134.4		2010	after 2010	10.60%	3.40599	Yes	2010	25.7139	4.68448	2009	88.5	2009	245.6
33	Msyamboza	Malawi	Rural	both	2011	2009				32	130.7		2010	after 2010	8.90%	3.15381	Yes	2010	25.7139	4.68448	2009	88.5	2009	245.6
33	Msyamboza	Malawi	Urban	both	2011	2009				27.9	114		2010	after 2010	17.40%	4.12102	Yes	2010	25.7139	4.68448	2009	88.5	2009	245.6
34	Ngoungou	Gabon	Urban	Male	2012			57.2	313	53			2012	after 2010	2.2	1.1375	No	2012	35	5.12928	2012	62	2008	5526.4
34	Ngoungou	Gabon	Urban	Female	2012			56.8	423	51.1			2012	after 2010	5.8	2.53605	No	2012	32.418	5.01872	2012	62	2008	5526.4
34	Ngoungou	Gabon	Urban	both	2012		>40	57	736	51.9			2012	after 2010	4.1	2.03562	No	2012	33.1354	5.0503	2012	62	2008	5526.4
35	Niakara	Burkina Faso	Urban	both	2007	2004	>35		2087	40.2	121.7		2003	up to 2004	4.20%	2.07039	Yes				2004	167.5	2004	383.2
36	Njelekela	Tanzania	Urban	Female	2009	2006		51	94	42	109		2003-04	up to 2004	12.20%	3.60881	Yes				2006	83.5	2006	384.4
36	Njelekela	Tanzania	Urban	Male	2009	2006		53	115	51	132.3		2003-05	up to 2004	9.40%	3.23266	Yes				2006	83.5	2006	384.4
36	Njelekela	Tanzania	Urban	both	2009	2006	44-66		209				2003-06	up to 2004	10.90%	3.44626	Yes				2006	83.5	2006	384.4
37	Nkondjock	Cameroon	Urban	both	2010	2008	21-59	37.3	541	39.1	101		2011	after 2010	6.40%	2.67807	Yes	2011	17.8203	4.15545	2008	111.2	2008	909.4
38	Nshisso	Ethiopia		Male					1298	22		124.1	2011	after 2010	1	0	Yes	2011	42	5.39232	2009	81.4	2010	230.4
38	Nshisso	Ethiopia		both	2012	2009	working age		2153	19.1			2011	after 2010	1.5	0.584962	Yes	2011	41.0803	5.36037	2009	81.4	2010	230.4
38	Nshisso	Ethiopia		Female					855	14.9		116	2011	after 2010	1.9	0.925999	Yes	2011	40.7969	5.35039	2009	81.4	2010	230.4
39	Nwachukwu	Nigeria	Urban	both	2010				2096				2005	2005 to 2009	3.70%	1.88753	No	2010	11.5685	3.53213	2005	158.2	2005	708.4
39	Nwachukwu	Nigeria	Urban	Female	2010							114.93	2005	2005 to 2009	3.70%	1.88753	No	2010	11.6778	3.5457	2005	158.2	2005	708.4
39	Nwachukwu	Nigeria	Urban	Male	2010							124.88	2005	2005 to 2009	3.70%	1.88753	No	2010	11	3.45943	2005	158.2	2005	708.4
40	Oboh	Nigeria		both	2011		21-70	39.5	104				2006	2005 to 2009	3.60%	1.848	No	2010	11.5685	3.53213	2006	152.5	2005	708.4
41	Ofuya	Nigeria		both	2007				200				2002	up to 2004	3.80%	1.926	Yes				2002	175.9	2005	708.4
41	Ofuya	Nigeria		Female	2007			25		12		122	2002	up to 2004	3.80%	1.926	No				2002	175.9	2005	708.4
41	Ofuya	Nigeria		Male	2007			23		16		136.8	2002	up to 2004	3.80%	1.926	No				2002	175.9	2005	708.4
42	Oghagbon	Nigeria		Female	2008				70	22.9		139.59	2003	up to 2004	3.70%	1.88753	No				2003	169.8	2005	708.4
42	Oghagbon	Nigeria		Male	2008				211	28.4		127.39	2003	up to 2004	3.70%	1.88753	No				2003	169.8	2005	708.4
42	Oghagbon	Nigeria		both	2008				281	27.1			2003	up to 2004	3.70%	1.88753	Yes				2003	169.8	2005	708.4
43	Oladapo	Nigeria	Rural	both	2010	2002			873	21.1			2004	up to 2004	3.70%	1.88753	No				2002	175.9	2005	708.4
43	Oladapo	Nigeria	Rural	Female	2010	2002			1127	20.5			2004	up to 2004	3.70%	1.88753	No				2002	175.9	2005	708.4
43	Oladapo	Nigeria	Rural	both	2010	2002	18-64	42.1	2000	20.8		132.9	2004	up to 2004	3.70%	1.88753	No				2002	175.9	2005	708.4
44	Omuemu	Nigeria	Rural	both	2007			30.7	590	20.2			2002	up to 2004	3.80%	1.926	No				2002	175.9	2005	708.4
45	Onwubere	Nigeria	rural	Male	2011				247	50.2			2008	2005 to 2009	3.6	1.848	No	2010	11	3.45943	2008	141.9	2005	708.4
45	Onwubere	Nigeria	rural	Female	2011				611	44.8			2008	2005 to 2009	3.6	1.848	No	2010	11.6778	3.5457	2008	141.9	2005	708.4
45	Onwubere	Nigeria	rural	both	2011		40-70		858	46.4			2008	2005 to 2009	3.6	1.848	No	2010	11.5685	3.53213	2008	141.9	2005	708.4
46	Onwuchekwa	Nigeria	Rural	Male	2012	2008			474	19.6			2008	2005 to 2009	3.6	1.848	No	2010	11	3.45943	2008	141.9	2005	708.4
46	Onwuchekwa	Nigeria	Rural	Female	2012	2008			604	17.2			2008	2005 to 2009	3.6	1.848	No	2010	11.6778	3.5457	2008	141.9	2005	708.4
46	Onwuchekwa	Nigeria	Rural	both	2012	2008		35.8	1078	18.3		119.8	2008	2005 to 2009	3.6	1.848	No	2010	11.5685	3.53213	2008	141.9	2005	708.4
47	Peltzer	South Africa	Nationwide	both	2013	2008	>50		2053	77.3	167.3		2008	2005 to 2009	17.5	4.12928	Yes	2010	14.7084	3.87857	2008	69	2008	5655
47	Peltzer	South Africa		Male						73.1			2008	2005 to 2009	17.5	4.12928	No	2010	13	3.70044	2008	69	2008	5655
47	Peltzer	South Africa		Female						80			2008	2005 to 2009	17.5	4.12928	No	2010	16.1529	4.01372	2008	69	2008	5655
48	Pires	Angola		Male				32.7	598	26.4			2011	after 2010	2.3	1.20163	No	2011	15	3.90689	2011	168.5	2011	2147.2
48	Pires	Angola		Female				34.3	866	19.8			2011	after 2010	2.3	1.20163	No	2011	14.4471	3.85271	2011	168.5	2011	2147.2
48	Pires	Angola		both	2013	2011	18-64	33.7	1464	23	115.5	129.8	2011	after 2010	2.3	1.20163	Yes	2011	14.8565	3.89302	2011	168.5	2011	2147.2
49	Risk Factor surveillance	Botswana	Nationwide	Male		2007	25-64		1224	25.9		128.9	2007	2005 to 2009	24.8	4.63227	No	2010	39	5.2854	2007	62.3	2007	5707.4
49	Risk Factor surveillance	Botswana	Nationwide	Female		2007	25-64		2455	30.2		128.1	2007	2005 to 2009	24.8	4.63227	No	2010	14.8565	3.89302	2007	62.3	2007	5707.4
49	Risk Factor surveillance	Botswana	Nationwide	both		2007	25-64		3679	28	116.4	128.5	2007	2005 to 2009	24.8	4.63227	Yes	2010	44.5548	5.47751	2007	62.3	2007	5707.4
50	Simao	Angola	Urban	both	2008		18-55		667	23.5			2003	up to 2004	1.90%	0.925999	No				2003	197.6	2003	1332
51	Smith	South Africa	Urban	Male	2009			22	88			129	2004	up to 2004	18.10%	4.17792	No				2004	80.3	2004	4930
51	Smith	South Africa	Urban	Female	2009			21	178			116	2004	up to 2004	18.10%	4.17792	No				2004	80.3	2004	4930
52	Sodjinou	Benin	Urban	Female	2008			39.9	100	26	124.9	126.9	2006	2005 to 2009	2.80%	1.48543	Yes	2010	30.3026	4.92137	2006	113.9	2006	532.2
52	Sodjinou	Benin	Urban	Male	2008			37.8	100	20	96.1	121.9	2006	2005 to 2009	0.50%	-1	Yes	2010	31	4.9542	2006	113.9	2006	532.2
52	Sodjinou	Benin	Urban	both	2008		25-60	38.9	200	23	110.5	124.4	2006	2005 to 2009	1.70%	0.765535	Yes	2010	30.4468	4.92822	2006	113.9	2006	542.2
53	Tesfaye	Ethiopia	Urban	Male	2009	2006	25-64		1538	31.5	127.2	129.4	2005	2005 to 2009	3.00%	1.58496	Yes	2010	35	5.12928	2006	101.9	2006	173.8
53	Tesfaye	Ethiopia	Urban/Rural	Male	2007	2003	25-64		1767	12.3	49.5	117.15	2005	2005 to 2009	0.90%	-0.152003	Yes	2010	35	5.12928	2003	125.7	2003	147.7
53	Tesfaye	Ethiopia	Urban	Female	2009	2006	25-64		2175	28.9	116.7	126.2	2005	2005 to 2009	6.10%	2.60881	Yes	2010	33.9562	5.0856	2006	101.9	2006	173.8
53	Tesfaye	Ethiopia	Urban/Rural	Female	2007	2003	25-64		2283	8.2	33	108.84	2005	2005 to 2009	1.90%	0.925999	Yes	2010	33.9562	5.0856	2003	125.7	2003	147.7
53	Tesfaye	Ethiopia	Urban	both	2009	2006	25-64		3713				2005	2005 to 2009	4.70%	2.23266	Yes	2010	34.4045	5.10453	2006	101.9	2006	173.8
54	Thorogood	South Africa	Rural	Male	2007	2002	>35		95	44		136	2002	up to 2004	17.70%	4.14568	No				2002	79.1	2002	4669.3
54	Thorogood	South Africa	Rural	Female	2007	2002	>35		307	42		132	2002	up to 2004	17.70%	4.14568	No				2002	79.1	2002	4669.3
55	Ulasi	Nigeria	Urban/Rural	both	2010			48.2	370	25.1			2005	2005 to 2009	3.70%	1.88753	No	2010	11.5685	3.53213	2005	158.2	2005	708.4
55	Ulasi	Nigeria	Urban/Rural	both	2010			42.3	1088	35.4			2005	2005 to 2009	3.70%	1.88753	No	2010	11.5685	3.53213	2005	158.2	2005	708.4
55	Ulasi	Nigeria	Urban/Rural	both	2010		25-64	43.8	1458	32.8	132.7		2005	2005 to 2009	3.70%	1.88753	Yes	2010	11.5685	3.53213	2005	158.2	2005	708.4
55	Ulasi	Nigeria		Female	2011	2006		36.31	334	37.7		127.32	2006	2005 to 2009	3.60%	1.848	No	2010	11.6778	3.5457	2006	152.5	2005	708.4
55	Ulasi	Nigeria		Male	2011	2006		39.62	354	46.3		130.99	2006	2005 to 2009	3.60%	1.848	No	2010	11	3.45943	2006	152.5	2005	708.4
55	Ulasi	Nigeria		both	2011	2006		38.02	688	42.2		129.21	2006	2005 to 2009	3.60%	1.848	Yes	2010	11.5685	3.53213	2006	152.5	2005	708.4
56	Unwin	Tanzania	Rural/Urban	both	2006		15-49	29.5	153			126.5	2011	after 2010	5.40%	2.43296	No	2011	18.6863	4.22391	2003	105.2	2003	338.5
56	Unwin	Tanzania	Rural	both	2006		15-49	28	170			121.1	2011	after 2010	5.40%	2.43296	Yes	2011	18.6863	4.22391	2003	105.2	2003	338.5
57	Wamala	Uganda	Rural	Female	2009	2006	>20		401				2004-05	up to 2004	7.10%	2.82782	Yes	2010	21.4893	4.42555	2006	101.3	2006	299
57	Wamala	Uganda	Rural	Male	2009	2006	>20		441				2004-05	up to 2004	4.40%	2.1375	Yes	2010	23	4.52356	2006	101.3	2006	299
57	Wamala	Uganda	Rural	both	2009	2006	>20	39.6	842	30.4	124.6		2004-05	up to 2004	5.90%	2.56071	Yes	2010	22.2201	4.47379	2006	101.3	2006	299
58	WHO infobase	Sierra Leone		Male					2279	37	152.7	133	2009	2005 to 2009	1.2	0.263034	Yes	2010	11	3.45943	2009	197.7	2009	353
58	WHO infobase	Sierra Leone		Female					2705	33	136.2	129	2009	2005 to 2009	1.7	0.765535	Yes	2010	10.9604	3.45423	2009	197.7	2009	353
58	WHO infobase	Sierra Leone		both		2009	25-64		4984	35	144.5	131	2009	2005 to 2009	1.6	0.678072	Yes	2010	10.9006	3.44634	2009	197.7	2009	353
59	WHO infobase	Cote d'Ivoire		Male					1947	28	135.5		2005	2005 to 2009	2.9	1.53605	Yes	2010	13	3.70044	2005	131.2	2005	899.3
59	WHO infobase	Cote d'Ivoire		Female					2558	17.2	83.2		2005	2005 to 2009	6.4	2.67807	Yes	2010	22.5172	4.49296	2005	131.2	2005	899.3
59	WHO infobase	Cote d'Ivoire		both		2005	15-64		4505	21.7	105		2005	2005 to 2009	4.7	2.23266	Yes	2010	18.5179	4.21085	2005	131.2	2005	899.3
60	WHO infobase	Cameroon	urban	Male					1641	15	67.5	128.9	2004	up to 2004	1.4	0.485427	Yes				2000	150.4	2000	811.6
60	WHO infobase	Cameroon	urban	Female					2028	10.2	45.9	119.6	2004	up to 2004	5.7	2.51096	Yes				2000	150.4	2000	811.6
60	WHO infobase	Cameroon	urban	both		2000	>=15		3669	12.3	55.3		2004	up to 2004	3.6	1.848	Yes				2000	150.4	2000	811.6
61	WHO infobase	Lesotho		both		2001	15+		3611	37.6	163.1		2004	up to 2004	23.1	4.52982	Yes				2001	116.5	2001	1025.9
61	WHO infobase	Lesotho		Male						32.8	142.5		2004	up to 2004	18.4	4.20163	Yes				2001	116.5	2001	1025.9
61	WHO infobase	Lesotho		Female						40.6	176.2		2004	up to 2004	26.7	4.73877	Yes				2001	116.5	2001	1025.9
62	WHO infobase	Eritrea		Male					1160	16.9	86.5		2004	up to 2004	1.4	0.485427	Yes				2004	73.3	2004	226.1
62	WHO infobase	Eritrea		Female					1182	15.3	78.3		2004	up to 2004	1.4	0.485427	Yes				2004	73.3	2004	226.1
62	WHO infobase	Eritrea		both		2004	15-64		2342	16	81.8	119.2	2004	up to 2004	1.4	0.485427	Yes				2004	73.3	2004	226.1
63	WHO infobase	Congo		Female		2004	25-64		1003	30.6	125.8		2009	2005 to 2009	4.1	2.03562	Yes	2010	18.5672	4.21468	2004	114.7	2004	1172
63	WHO infobase	Congo		Male		2004	25-64		1037	34.4	141.5		2009	2005 to 2009	2.1	1.07039	Yes	2010	21	4.39232	2004	114.7	2004	1172
63	WHO infobase	Congo		both		2004	25-64		2040	32.5	133.4	129.5	2009	2005 to 2009	3.2	1.67807	Yes	2010	19.4846	4.28426	2004	114.7	2004	1172
64	WHO infobase	Zimbabwe		both		2005	25+			27.6	98.7		2005-2006	2005 to 2009	18.1	4.17792	Yes	2010	26.7454	4.74122	2005	96.6	2005	431.1
64	WHO infobase	Zimbabwe		Male						23.2	82.9		2005-2007	2005 to 2009	14.8	3.88753	Yes	2010	23	4.52356	2005	96.6	2005	431.1
64	WHO infobase	Zimbabwe		Female						29	103.7		2005-2008	2005 to 2009	21.1	4.39917	Yes	2010	29.2491	4.87032	2005	96.6	2005	431.1
65	Wright	South Africa	Urban	both	2008				218				2003	up to 2004	18.00%	4.16993	No				2003	80.3	2003	4734.5
66	Helelo	Ethiopia		both	2014	2013	>31	47.4	518	22.4	75.4	120	2011	after 2010	1.50%	0.584962	Yes	2011	41.0803	5.36037	2011	68.3	2011	241.2
66	Helelo	Ethiopia		men					229	26.2	88.6		2011	after 2010	1.00%	0	Yes	2011	42	5.39232	2011	68.3	2011	241.2
66	Helelo	Ethiopia		women					289	19.4	65.6		2011	after 2010	1.90%	0.925999	Yes	2011	40.7969	5.35039	2011	68.3	2011	241.2
67	Joshi	Kenya	Urban	both	2014	2010		33.4	2045	12.6			2008-2009	2005 to 2009	7.20%	2.848	Yes	2010	35.7913	5.16154	2010	79	2010	572.2
67	Joshi	Kenya		men						11.7		124			3.70%	1.88753	Yes	2010	36	5.16993	2010	79	2010	572.2
67	Joshi	Kenya		women						13.7		123.5			10.40%	3.37851	Yes	2010	35.3064	5.14186	2010	79	2010	572.2
68	Awad	Gambia & Sierra Leone		both	2014	2000/2001/2009		39.6	2347	44.8		133.2
68	Awad	Gambia & Sierra Leone		men				40.5	1111	43.2		132.8
68	Awad	Gambia & Sierra Leone		women				38.9	1236	46.2		134.3
68	Awad	Gambia		both		2000		36	560			126.7	2000	up to 2004	1.70%	0.765535	Yes				2000	116.3	2000	419.2
68	Awad	Sierra Leone		both		2001		39.5	659			132.1	2001	up to 2004	1.10%	0.137504	Yes				2001	230.8	2001	240.8
69	Oladimeji	Nigeria	urban	both	2014	2012		43	801	29			2009	2005 to 2009	3.60%	1.848	No	2010	11.5685	3.53213	2012	123.7	2005	708.4
70	Tadesse	Ethiopia		both	2014	2012-2013	>18	21	610	7.7	26.4		2011	after 2010	1.50%	0.584962	Yes	2011	41.0803	5.36037	2012	68.3	2011	241.2
71	Doulougou	Burkina Faso		both	2014	2010	>18		2041	18.6	122.136		2010	after 2010	1.00%	0	Yes	2010	33.6989	5.07463	2010	114.6	2010	456.9
71	Doulougou	Burkina Faso	Formal settings	both				44.7	1107	21.4	140.523		2010	after 2010	2.00%	1	Yes	2010	33.6989	5.07463	2010	114.6	2010	456.9
71	Doulougou	Burkina Faso	Informal settings	both				40.4	934	15.3	100.467		2010	after 2010	0.60%	-0.736966	Yes	2010	33.6989	5.07463	2010	114.6	2010	456.9
72	Katte	Cameroon	Semi-urban	both	2014	2012		45.7	1702			141	2011	after 2010	4.80%	2.26303	Yes	2011	17.8203	4.15545	2012	94.9	2011	928.6
72	Katte	Cameroon	Semi-urban	men	2014	2012		46.1	735	40.4		146	2011	after 2010	3.00%	1.58496	Yes	2011	18	4.16993	2012	94.9	2011	928.6
72	Katte	Cameroon	Semi-urban	women		2012		45.4	967	23.8		137	2011	after 2010	6.40%	2.67807	Yes	2011	17.5464	4.1331	2012	94.9	2011	928.6
73	Balla	Sudan	Rural	both	2014	2012		46.7	3020	15.8		128.6	2009	2005 to 2009	1.10%	0.137504	Yes	2010	4.58093	2.19564	2012	73.1	2008	703.4
74	Awuah	Ghana	urban	both	2014		15-59			28.3	134.8		2014	after 2010	2.30%	1.20163	Yes	2014	31.509	4.97769	2012	72
75	Duboz	Senegal	urban	both	2014	2009				27.5			2010-2011	after 2010	0.70%	-0.514573	Yes	2010	26.1007	4.70602	2009	71.5	2009	779.5
76	Kotwani	Uganda		both	2013		>18		2252	15.7	66.4		2011	after 2010	7.30%	2.8679	Yes	2011	25.1593	4.65302	2011	74	2011	378.1
76	Kotwani	Uganda		men						16.1	68.1		2011	after 2010	6.10%	2.60881	Yes	2011	26	4.70044	2011	74	2011	378.1
76	Kotwani	Uganda		women						15.4	65.1		2011	after 2010	8.30%	3.05311	Yes	2011	24.4564	4.61214	2011	74	2011	378.1
77	Makusidi	Nigeria		both	2013			37	535	30.2			2009	2005 to 2009	3.60%	1.848	Yes	2010	11.5685	3.53213	2009	137	2005	708.4
78	Mondo	Uganda	rural	both	2013		>25		528				2011	after 2010	7.00%	2.80735	Yes	2011	25.1593	4.65302	2011	74	2011	378.1
78	Mondo	Uganda		men	2013		>25		297	22.1	82.6604		2011	after 2010	6.10%	2.60881	Yes	2011	26	4.70044	2011	74	2011	378.1
78	Mondo	Uganda		women	2013		>25		231	20.5	76.6756		2011	after 2010	7.70%	2.94486	Yes	2011	24.4564	4.61214	2011	74	2011	378.1
79	Murthy	Nigeria		both	2013		40->80	55.9	13591	44.7	161.706	138.2	2009	2005 to 2009	3.60%	1.848	Yes	2010	11.5685	3.53213	2009	137	2005	708.4
79	Murthy	Nigeria		men	2013			56.8	6203	42.6		136.8	2009	2005 to 2009	3.60%	1.848	No	2010	11	3.45943	2009	137	2005	708.4
79	Murthy	Nigeria		women	2013			55.2	7301	46.8		139.3	2009	2005 to 2009	3.60%	1.848	No	2010	11.6778	3.5457	2009	137	2005	708.4
79	Murthy	Nigeria	rural	both	2013				10478	43		137.2	2009	2005 to 2009	3.60%	1.848	No	2010	11.5685	3.53213	2009	137	2005	708.4
79	Murthy	Nigeria	urban	both	2013				3026	51.6		141.6	2009	2005 to 2009	3.60%	1.848	No	2010	11.5685	3.53213	2009	137	2005	708.4
80	Pessinaba	Senegal		both	2013	2010	15-96	43.4	1424	46	207.178	131.2	2010-2011	after 2010	0.70%	-0.514573	Yes	2010	26.1007	4.70602	2010	66.8	2010	787.6
80	Pessinaba	Senegal		men				41.7	441	41.7	187.811	131.9	2010-2011	after 2010	0.50%	-1	Yes	2010	11	3.45943	2010	66.8	2010	787.6
80	Pessinaba	Senegal		women				44.2	983	47.9	215.735	131.1	2010-2011	after 2010	0.80%	-0.321928	Yes	2010	53.9576	5.75375	2010	66.8	2010	787.6
81	Bayauli	Congo	urban	both	2014	2007-2008	>20	37	1292	30.9	125.9		2009	2005 to 2009	3.30%	1.72247	Yes	2010	19.4846	4.28426	2007	109.6	2007	1059.3
